# Supplementary material for: Effectiveness evaluation of connected and automated vehicles’ driving loop: Node weights and driving reliability
Source: PLoS One. 2025 Jun 23;20(6):e0325837. doi: 10.1371/journal.pone.0325837 (PMC12184932; doi:10.1371/journal.pone.0325837)
Supplement: S1 — (XLSX) [file pone.0325837.s001.xlsx]

## Sheet: Sheet1
Node	α	β	ki	η	Node global weights Wi1	Node local weights Wi2	Node importance Wi12	Node weights wi'
Tα	0.0875	0.4525	2.6	0.5208	0.0395937	1.35408	0.0536131	0.171184
Tβ	0.438	0.7752	3.4	0	0.339538	0	0	0
P	0.1095	0.4832	2.8	0.4583	0.0529104	1.28324	0.0678967	0.216791
D	0.146	0.527	3	0.375	0.076942	1.125	0.0865597	0.276381
E	0.219	0.6	3.2	0.25	0.1314	0.8	0.10512	0.335643
							0.31319	1
									High reliability
		1	0.75	0.5	0.25	0			wi3	Correct EXP（-x）			wi'		wi
1	T	0.6143	0.25877	0.12743	0	0	=	0.872092	0.8721	0.418073		*	0.1712	=	0.071574
2	P	0.57141	0.31504	0.11405	0	0	=	0.864715	0.8647	0.421178			0.2168		0.0913114
3	D	0.71435	0.27126	0.01489	0	0	=	0.92524	0.9252	0.396452			0.2764		0.109579
4	E	0.78808	0.12384	0.08808	0	0	=	0.925	0.925	0.396531			0.3356		0.133076
									Low reliability
									wi3	Correct EXP（-x）			wi'	=	wi
									0.5	0.606531		*	0.1712		0.103838
									0.6	0.548812			0.2168		0.118982
									0.3	0.740818			0.2764		0.204762
									0.7	0.496585			0.3356		0.166654
									The reliability is 1
									wi3	Correct EXP（-x）			wi'	=	wi
									1	0.367879		*	0.1712		0.062981
									1	0.367879			0.2168		0.0797563
									1	0.367879			0.2764		0.101682
									1	0.367879			0.3356		0.12346
Target collision avoidance							Decision
0.5627	0.6	0.5	0.7	=	0.6143		0.5627	0.7	0.6	0.8	=	0.71435
0.1489	0.2	0.4	0.3		0.25877		0.1489	0.3	0.3	0.2		0.27126
0.2889	0.2	0.1	0		0.12743		0.2889	0	0.1	0		0.01489		1	0.8721	=	1.14666
	0	0	0		0			0	0	0		0		1	0.8647		1.15647
	0	0	0		0			0	0	0		0		1	0.9252		1.08085
														1	0.905		1.10497
Perception							Execution										4.48895
0.5627	0.6	0.6	0.5	=	0.57141		0.8808	0.8	0.7		0.78808			1		=	0.222769
0.1489	0.3	0.4	0.3		0.31504		0.1192	0.1	0.3		0.12384
0.2889	0.1	0	0.2		0.11405			0.1	0		0.08808
	0	0	0		0			0	0		0
	0	0	0		0			0	0		0
		Consider reliability			Not considering reliability
		0.00999			0.0132
		0.01849			0.0231
		0.0239			0.0279
		0.01272		Effectiveness	0.0158		Effectiveness
		0.0651	=	0.93697	0.08	=	0.9231
