# Supplementary material for: Effectiveness evaluation of connected and automated vehicles’ driving loop: Node weights and driving reliability
Source: PLoS One. 2025 Jun 23;20(6):e0325837. doi: 10.1371/journal.pone.0325837 (PMC12184932; doi:10.1371/journal.pone.0325837)
Supplement: S2 — (XLSX) [file pone.0325837.s002.xlsx]

## Sheet: Sheet1
	α	β	ki	η	Node global weights Wi1	Node local weights Wi2	node imporrance Wi12	Node weights wi'
T1α	0.12	0.76	3	0.4028	0.0912	1.2084	0.110206	0.0771747
T1β	0.48	1.032	4	0	0.49536	0	0	0
P	0.16	0.808	3.2	0.3889	0.12928	1.24448	0.160886	0.112665
D	0.24	1.128	4.6	0.4167	0.27072	1.91682	0.518922	0.363389
E	0.24	1.128	4.6	0.4167	0.27072	1.91682	0.518922	0.363389
T2α	0.48	1.032	4	0	0.49536	0	0	0
T2β	0.16	0.736	2.6	0.3889	0.11776	1.01114	0.119072	0.0833832
							1.42801	1
	1	0.75	0.5	0.25	0		wi3	Correct EXP（-x）		Node weights wi'		wi
T1	0.54403	0.22899	0.22748	0	0	=	0.829512	0.436262	*	0.0771747	=	0.0336684
P	0.61519	0.1861	0.19921	0	0	=	0.85437	0.425551		0.112665		0.0479447
D	0.51514	0.31415	0.15632	0.01489	0	=	0.832635	0.434902		0.363389		0.158038
E	0.68808	0.22384	0.08808	0	0	=	0.9	0.40657		0.363389		0.147743
T2	0.58541	0.34153	0.05867	0.01489	0	=	0.874615	0.417023		0.0833832		0.0347727
Target collision avoidance							Execution
0.5627	0.5	0.6	0.6	=	0.54403		0.8808	0.7	0.6	=	0.68808
0.1489	0.2	0.2	0.3		0.22899		0.1192	0.2	0.4		0.22384
0.2889	0.3	0.2	0.1		0.22748			0.1	0		0.08808
	0	0	0		0			0	0		0
	0	0	0		0			0	0		0
Perception							Optimal path
0.5627	0.6	0.7	0.6	=	0.61519		0.5627	0.6	0.5	0.6	=	0.58541
0.1489	0.2	0.3	0.1		0.1861		0.1489	0.4	0.2	0.3		0.34153
0.2889	0.2	0	0.3		0.19921		0.2889	0	0.2	0.1		0.05867
	0	0	0		0			0	0.1	0		0.01489
	0	0	0		0			0	0	0		0
Decision
0.5627	0.5	0.6	0.5	=	0.51514
0.1489	0.3	0.2	0.4		0.31415
0.2889	0.2	0.1	0.1		0.15632
	0	0.1	0		0.01489
	0	0	0		0
