# Supplementary material for: Effectiveness evaluation of connected and automated vehicles’ driving loop: Node weights and driving reliability
Source: PLoS One. 2025 Jun 23;20(6):e0325837. doi: 10.1371/journal.pone.0325837 (PMC12184932; doi:10.1371/journal.pone.0325837)
Supplement: S3 — (XLSX) [file pone.0325837.s003.xlsx]

## Sheet: Sheet1
	α	β	ki	η	Node global weights Wi1	Node local weights Wi2	Node importance Wi12	Node weights wi'
T1α	0.0875	0.5313	3.4	0.5472	0.0464888	1.86048	0.0864914	0.20162
T1β	0.438	0.8934	4.6	0	0.391309	0	0	0
P1	0.0875	0.4174	3.2	0.3472	0.0365225	1.11104	0.040578	0.0945911
P2	0.1095	0.482	2.8	0.1806	0.052779	0.50568	0.0266893	0.0622153
D1	0.1095	0.5357	3.4	0.3056	0.0586591	1.03904	0.0609492	0.142078
D2	0.146	0.6452	4.2	0.25	0.0941992	1.05	0.0989092	0.230567						0.00103	0.00073
E	0.219	0.7182	4.4	0.1667	0.157286	0.73348	0.115366	0.268929						0.00078	0.00055
							0.428983	1						0.00105	0.00105
														0.003	0.003
	1	0.75	0.5	0.25	0		wi3	Correct EXP（-x）		Node weights wi'		wi		0.0046	0.0046
T1	0.64168	0.17361	0.15632	0.02889	0	=	0.85727	0.424319	*	0.20162	=	0.085551		0.01046	0.00993
P1	0.54403	0.21499	0.18521	0.05627	0	=	0.811945	0.443994		0.0945911		0.0419978		0.900685	0.905471
P2	0.69507	0.13945	0.11959	0.04589	0	=	0.870925	0.418564		0.0622153		0.0260411
D1	0.65778	0.21484	0.12738	0	0	=	0.8826	0.413706		0.142078		0.0587787
D2	0.62889	0.27032	0.08595	0.01484	0	=	0.878315	0.415482		0.230567		0.0957964
E	0.71192	0.2	0.08808	0	0	=	0.90596	0.404154		0.268929		0.108689
Target collision avoidance	T1							Global decision-making planning	D1
0.5627	0.7	0.5	0.6	=	0.64168			0.5627	0.6	0.6	0.8	=	0.65778
0.1489	0.1	0.4	0.2		0.17361			0.1484	0.2	0.3	0.2		0.21484
0.2889	0.2	0.1	0.1		0.15632			0.2889	0.2	0.1	0		0.12738
	0	0	0.1		0.02889				0	0	0		0
	0	0	0		0				0	0	0		0
Perception	P1
0.5627	0.5	0.6	0.6	=	0.54403			Local decision-making planning	D2
0.1489	0.2	0.3	0.2		0.21499			0.5627	0.6	0.6	0.7	=	0.62889
0.2889	0.2	0.1	0.2		0.18521			0.1484	0.3	0.1	0.3		0.27032
	0.1	0	0		0.05627			0.2889	0.1	0.2	0		0.08595
	0	0	0		0				0	0.1	0		0.01484
									0	0	0		0
Communication collaboration system	P2
0.2781	0.8	0.6	0.8	0.7	=	0.69507		Execution	E
0.4589	0.1	0.1	0.2	0.3		0.13945		0.8808	0.7	0.8	=	0.71192
0.1315	0.1	0.2	0	0		0.11959		0.1192	0.2	0.2		0.2
0.1315	0	0.1	0	0		0.04589			0.1	0		0.08808
	0	0	0	0		0			0	0		0
									0	0		0
