# Supplementary material for: Effectiveness evaluation of connected and automated vehicles’ driving loop: Node weights and driving reliability
Source: PLoS One. 2025 Jun 23;20(6):e0325837. doi: 10.1371/journal.pone.0325837 (PMC12184932; doi:10.1371/journal.pone.0325837)
Supplement: S4 — (XLSX) [file pone.0325837.s004.xlsx]

## Sheet: Sheet1
	α	β	ki	η	Node global weights Wi1	Node local weights Wi2	Node importance Wi12	Node weights wi'
T1α	0.12	0.92	3.8	0.452083	0.1104	1.71792	0.189658	0.0628207
T1β	0.48	1.272	5.2	0	0.61056	0	0	0
P1	0.16	0.904	3.6	0.322917	0.14464	1.1625	0.168144	0.0556946
P2	0.16	0.904	3.6	0.322917	0.14464	1.1625	0.168144	0.0556946
D1	0.24	1.464	6.2	0.354167	0.35136	2.19583	0.771528	0.255555
D2	0.24	1.464	6.2	0.354167	0.35136	2.19584	0.771529	0.255555
E	0.24	1.464	6.2	0.375	0.35136	2.325	0.816912	0.270587
T2α	0.48	1.272	5.2	0	0.61056	0	0	0
T2β	0.16	0.832	3	0.333333	0.13312	1	0.13312	0.0440936
							3.01903	1
	1	0.75	0.5	0.25	0		wi3	Correct EXP（-x）		Node weights wi'		wi
T1	0.62768	0.22899	0.10005	0.04378	0	=	0.860392	0.422996	*	0.0628207	=	0.0265729		1	0.0581	17.2117
P1	0.68546	0.30015	0.01489	0	0	=	0.918018	0.39931		0.0556946		0.0222394		1	0.0597	16.7504			Effectiveness
P2	0.69507	0.18534	0.11959	0	0	=	0.89387	0.40907		0.0556946		0.022783			1	33.9621	0.0294446	=	0.970985
D1	0.67262	0.32738	0	0	0	=	0.918155	0.399255		0.255555		0.102031
D2	0.78516	0.14373	0.07111	0	0	=	0.928512	0.395141		0.255555		0.10098		1	0.0810081	12.3444
E	0.71199	0.28811	0	0	0	=	0.928072	0.395315		0.270587		0.106967		1	0.0626	15.9744
T2	0.6416	0.242	0.0999	0.0155	0	=	0.876925	0.41606		0.0440936		0.0183456		1	0.1182	8.46024			Effectiveness
															1	36.7791	0.0271893	=	0.973177
Target collision avoidance	T1						Local planning	D2
0.5627	0.7	0.6	0.5	0.62768			0.5627	0.8	0.7	0.8	0.78516
0.1489	0.2	0.2	0.3	0.22899			0.1484	0.1	0.2	0.2	0.14373
0.2889	0.1	0.1	0.1	0.10005			0.2889	0.1	0.1	0	0.07111
	0	0.1	0.1	0.04378				0	0	0	0
	0	0	0	0				0	0	0	0
Perception	P1						Execution	E
0.5627	0.7	0.6	0.7	0.68546			0.8809	0.7	0.8	0.71199
0.1489	0.3	0.3	0.3	0.30015			0.1192	0.3	0.2	0.28811
0.2889	0	0.1	0	0.01489				0	0	0
	0	0	0	0				0	0	0
	0	0	0	0				0	0	0
Communication collaboration system	P2						Optimal path	T2
0.2781	0.8	0.6	0.8	0.7	0.69507		0.422	0.6	0.6	0.7	0.6416
0.4589	0.1	0.2	0.2	0.3	0.18534		0.155	0.2	0.2	0.3	0.242
0.1315	0.1	0.2	0	0	0.11959		0.422	0.2	0.1	0	0.0999
0.1315	0	0	0	0	0			0	0.1	0	0.0155
	0	0	0	0	0			0	0	0	0
Global planning	D1
0.5627	0.6	0.7	0.8	0.67262
0.1484	0.4	0.3	0.2	0.32738
0.2889	0	0	0	0
	0	0	0	0
	0	0	0	0
